# Supplementary material for: Defining behavioral and molecular differences between summer and migratory monarch butterflies
Source: BMC Biol. 2009 Mar 31;7:14. doi: 10.1186/1741-7007-7-14 (PMC2681450; doi:10.1186/1741-7007-7-14)
Supplement: Additional file 1 — Sex-specific orientation genes. [file 1741-7007-7-14-S1.xls]

## Sheet: Male
SEQ_ID	Average of Changes vs Summer	Annotation	Biological_Function
BF01002X1F10.f1	1.66938	NA
BF01004X1C07.f1	0.788183	Similar to Drosophila CG40042	NA
BF01004X1E12.f1	0.571475	NA
BF01004X1G12.f1	0.504431	NA
BF01005A2A09.f1	2.12253	thymosin isoform 2
BF01005A2B05.f1	0.237794	NA
BF01006X1A04.f1	0.542201	fas-associated protein	NA?
BF01006X1B04.f1	0.508418	programmed cell death protein 8
BF01006X1E02.f1	0.793323	ring finger protein 153
BF01006X1E03.f1	0.481432	NA
BF01006X1G09.f1	0.690349	PRP pre-mRNA processing factor 6	nuclear mRNA splicing
BF01008X1A10.f1	1.81817	NA
BF01008X1B07.f1	0.446827	NA
BF01009A1E09.f1	1.40492	NA
BF01009A1H09.f1	1.34198	similar to Drosophila CG8086
BF01009A2C06.f1	1.59876	NADH dehydrogenase
BF01009B1E08.f1	0.467111	NA
BF01009B1G11.f1	0.637094	similar to Drosophila CG2608
BF01009B2B09.f1	0.827041	NA
BF01009B2E11.f1	0.637485	NA
BF01010A1B11.f1	0.61149	DNA-damage inducible protein	protein modification, proteolysis
BF01010B1B05.f1	0.667684	Solute carrier family 5	cation transport, coenzyme metabolic process
BF01010B1E03.f1	0.619525	NA
BF01010B1F08.f1	0.754135	DNA mismatch repair protein	mismatch repair
BF01010B2D10.f1	0.598299	NA
BF01010B2E05.f1	0.627153	Cullin-5	induction of apoptosis, proteolysis
BF01010B2E09.f1	0.578395	Down syndrome cell adhesion molecule	axon guidance, cell adhesion
BF01011A1B08.f1	0.652084	NA
BF01011A1C07.f1	0.702809	NA
BF01011A2E12.f1	0.564826	sidestep CG31062-PA	cell-cell adhesion, motor axon guidance
BF01011A2H02.f1	0.738899	Similar to Drosophila CG32731	negative regulation of transcription from RNA polymerase II promoter, mitotic
BF01011A2H03.f1	0.86864	Similar to Drosophila CG10621	amino acid biosynthetic process
BF01011B1E06.f1	0.658192	guanine nucleotide binding protein 1	NA
BF01011B1F08.f1	0.615379	Similar to CG4050	NA
BF01011B2C03.f1	0.535116	Similar to Drosophila CG17544	electron transport, fatty acid beta-oxidation
BF01011B2C07.f1	2.37606	NA
BF01011B2E06.f1	1.6425	Sir-like protein
BF01012A1B06.f1	0.52465	Similar to Drosophila CG4585	NA
BF01012A1E12.f1	0.699036	NA
BF01012A1F03.f1	0.65985	Similar to Drosophila CG31708	cell adhesion, communication
BF01012A2A12.f1	0.773225	NA
BF01012A2H03.f1	1.24605	Similar to Bombyx brP-0458	NA
BF01012B1D03.f1	0.559633	NA
BF01012B1D08.f1	1.70605	NA
BF01012B1F11.f1	0.724139	Poly(A) specific ribonucleus PARN	NA
BF01012B2A03.f1	0.468786	bambi	NA
BF01013A1C01.f1	0.606676	lethal (1) CG32597	NA
BF01013B1H03.f1	2.12671	similar to transmembrane 41b	NA
BF01014A1H01.f1	0.573039	NA
BF01014A2H06.f1	0.567251	inhibitor of apoptosis	apoptosis, sensory organ development
BF01014B2F10.f1	0.632438	NA
BF01015A1C09.f1	0.679908	Similar toDrosophila CG16940	RNA catabolic process, mitosis
BF01015A1D04.f1	0.434035	sortin nexin 13	NA
BF01015A1E04.f1	0.627601	Hyperkinetic CG32688	flight behavior, potassium ion transport
BF01015A2A01.f1	0.639268	Similar to Drosophila CG8359	NA
BF01015A2C02.f1	0.32135	high affinity choline transporter	acetylcholine biosynthetic process
BF01015A2C05.f1	0.575215	DAZ associated protein	NA
BF01015B1B01.f1	1.64801	NA
BF01015B1F05.f1	1.5136	Darkener of apricot CG33553	MAPKKK cascade, central nervous system development
BF01015B2F07.f1	0.408238	HMG Coenzyme A synthase	acetyl-CoA metabolic process
BF01015B2F08.f1	0.44072	NA
BF01016A2D03.f1	1.23394	similar to Similar to Drosophila CG13601	NA
BF01016A2E10.f1	0.593432	NA
BF01016A2F04.f1	0.681171	similar to Drosophila CG31717	NA
BF01016B1C11.f1	1.49795	similar to Drosophila CG1116	NA
BF01016B1F03.f1	1.60516	Succinyl coenzyme A synthetase flavoprotein	electron transport
BF01016B2F09.f1	0.684959	similar CG3191	transport
BF01016B2F11.f1	0.684823	gatA CG6007	tRNA aminoacylation for protein translation
BF01017A2B02.f1	0.636463	tex CG9615	NA
BF01017A2D06.f1	2.32684	WD repeat protein 4	NA
BF01017A2H11.f1	5.17693	NA
BF01017B1G11.f1	1.32799	Peroxidase precursor (DmPO)	NA
BF01017B2C10.f1	1.45984	NA
BF01018A1A07.f1	0.46373	G-protein coupled octopamine receptor	G-protein coupled receptor protein signaling pathway
BF01018A1C10.f1	0.585459	NA
BF01018A1E03.f1	2.14951	NA
BF01018A1E08.f1	0.65171	NA
BF01018A2C06.f1	0.564495	Similar to Drosophila CG32486	multicellular organismal development
BF01018A2D02.f1	0.723816	NA
BF01018B1C07.f1	1.50879	NA
BF01018B2G11.f1	0.431082	NA
BF01019A1B04.f1	1.58421	NA
BF01019A1C09.f1	0.602672	found in neurons CG4396	cell proliferation, nervous system development
BF01019A1E12.f1	1.67198	Sc2 CG10849	NA
BF01019B1A02.f1	1.79462	Similar CG33080-PB	carbohydrate metabolic process
BF01019B1G10.f1	0.264588	NA
BF01019B1H02.f1	1.64633	Similar to Drosophila CG12935	NA
BF01019B2C07.f1	2.0164	NA
BF01019B2D08.f1	1.31942	split ends CG18497	Wnt receptor signaling pathway, mesoderm development
BF01020B1A07.f1	2.11545	NA
BF01020B1H07.f1	0.648309	NA
BF01020B2D03.f1	2.39974	NA
BF01021A2H01.f1	0.510657	NA
BF01021A2H08.f1	0.612593	Similar to Drosophila CG2165	calcium ion homeostasis, calcium ion transport
BF01021B1B11.f1	0.769732	Similar to Drosophila CG1600	NA
BF01021B1F06.f1	0.581018	dopamine beta-hydroxylase	memory, octopamine biosynthetic process
BF01021B2F07.f1	1.79798	Similar toDrosophila CG3683	mitochondrial electron transport, NADH to ubiquinone
BF01022A2E11.f1	1.81753	NA
BF01022A2F02.f1	2.53816	NA
BF01022B1C03.f1	2.81622	NA
BF01022B2F11.f1	1.18123	NA
BF01023A1F04.f1	2.58139	calpain, small subunit 1	NA
BF01023A2C05.f1	0.449637	DEAD box polypeptide 5 isoform 1	RNA interference, antimicrobial humoral response
BF01023B1A11.f1	0.43624	Caseinolytic peptidase B protein homolog	NA
BF01023B1D10.f1	0.727834	Methionine-R-sulfoxide reductase	defense response, oxygen and reactive oxygen species metabolic process
BF01023B1E12.f1	0.606465	Ubiquitin conjugating enzyme 2	protein metabolic process
BF01023B2C04.f1	1.55534	NA
BF01024A1E06.f1	0.331158	NA
BF01024A1E08.f1	1.47907	NA
BF01024A1G08.f1	1.5551	Similar to Drosophila CG32687	cell surface receptor linked signal transduction, signal transduction
BF01024A2C07.f1	1.51416	Similar to Drosophila CG8128	cell proliferation, mRNA processing
BF01024A2G11.f1	1.83102	NA
BF01024B1B01.f1	1.53411	Splicing factor 3A subunit 3	nuclear mRNA splicing, via spliceosome
BF01024B1G05.f1	1.90704	mitochondrial ribosomal protein L50	NA
BF01025A1G01.f1	2.82403	NA
BF01025A1H05.f1	4.17307	NA
BF01025A2A12.f1	2.22558	NA
BF01025B1C06.f1	0.349371	cytochrome P450	steroid metabolic process
BF01025B1E09.f1	0.619753	NA
BF01025B1E12.f1	0.756716	etoposide induced 2.4	apoptosis
BF01025B2B02.f1	0.588975	NA
BF01025B2E05.f1	2.03512	NA
BF01025B2F02.f1	0.498884	ADP ribosylation factor 51F	cell surface receptor linked signal transduction, protein transport
BF01026A1B02.f1	0.689061	cAMP-dependent protein kinase	learning and/or memory, locomotor rhythm
BF01026A1B12.f1	1.73745	NA
BF01026A1C11.f1	6.44123	NA
BF01026A1H03.f1	0.732631	Similar to Drosophila CG3168	DNA topological change, synaptic transmission
BF01026A1H07.f1	0.645023	Ras related protein	intracellular protein transport, regulation of transcription, DNA-dependent
BF01026A2D07.f1	2.74986	NA
BF01026A2F08.f1	0.773616	NA
BF01026A2G12.f1	0.841817	GA19694	coenzyme metabolic process, transport
BF01026B1C09.f1	0.501185	cell division cycle 20,	cyclin catabolic process, compound eye morphogenesis
BF01026B1D04.f1	0.690883	flotillin CG8200	ectoderm development, nervous system development
BF01026B1F07.f1	0.645196	NA
BF01027A1G12.f1	1.5594	Similar to Drosophila CG2021	nuclear mRNA splicing, via spliceosome
BF01027A1H06.f1	0.451836	Similar to Drosophila CG6151	NA
BF01027B1C10.f1	1.29919	NA
BF01027B1C12.f1	0.598237	Ca[2+]-channel-protein-beta subunit	calcium ion transport
BF01027B1E03.f1	0.659616	NA
BF01027B1E08.f1	0.554646	NA
BF01027B1H11.f1	1.3557	NA
BF01027B2C03.f1	0.690286	NA
BF01027B2D04.f1	0.616528	Inhibitor of growth protein 2	apoptosis, cell cycle
BF01028B1A08.f1	0.774184	NA
BF01028B1C04.f1	0.579635	NA
BF01028B2B09.f1	0.668772	NA
BF01029B1B03.f1	0.83205	Similar to Drosophila CG7379	NA
BF01029B1C09.f1	4.58037	NA
BF01029B2A07.f1	0.499333	nel-like 1 precursor	NA
BF01029B2D03.f1	0.568883	NA
BF01030A1C12.f1	2.12599	NA
BF01030A2A08.f1	2.22722	NA
BF01030A2C04.f1	0.576748	Vacuolar ATP synthase	ATP synthesis coupled proton transport
BF01030B1A12.f1	0.708005	Scm-like with four MBT domains protein	gene silencing, regulation of transcription
BF01030B1F03.f1	0.534866	NA
BF01031A1C04.f1	0.596817	sorting and assembly machineray component 50	NA
BF01031A1H06.f1	1.504	NA
BF01031A2A06.f1	0.466353	modulator of activity of ets	embryonic pattern specification, sensory organ development
BF01031A2G02.f1	0.67633	WD repeat protein 22	NA
BF01031A2H10.f1	1.28842	Adult enhancer factor 1 CG5683	cell proliferation
BF01031B2C09.f1	0.47716	NA
BF01031B2F09.f1	0.763649	NA
BF01032B1G07.f1	0.691101	similar to Drosophila CG6236	NA
BF01032B2B05.f1	0.438676	n-synaptobrevin CG17248	exocytosis, neurotransmitter secretion
BF01032B2B12.f1	0.698558	acetyl-Coenzyme A acetyltranranferase 1	fatty acid biosynthetic process
BF01032B2D09.f1	0.249415	Probable cytochrome P450	steroid metabolic process
BF01033A1G08.f1	1.25144	protein-O-fucosyltransferase	nervous system development, regulation of Notch signaling pathway
BF01033A2D02.f1	0.532031	G protein-coupled receptor kinase 1	NA
BF01033B1A06.f1	0.703839	Similar to Drosophila CG14194	NA
BF01033B1A09.f1	2.3927	similar to p16-ARC CG9881	cell motility
BF01034B1D01.f1	0.534538	NA
BF01034B1E12.f1	0.567927	similar to Drosophila CG4050	NA
BF01034B1F02.f1	2.3178	NA
BF01034B1H12.f1	0.62936	similar to Drosophila CG7852	NA
BF01036X1A11.f1	0.583287	CG32533	nuclear mRNA splicing, via spliceosome
BF01036X1E12.f1	0.731266	NA
BF01036X1G04.f1	0.723399	lethal (2) CG8256	glycerol metabolic process
BF01037A1H03.f1	0.677665	NA
BF01037B1E03.f1	1.90309	NA
BF01037B1G12.f1	0.409302	NA
BF01037B2A02.f1	0.625349	solute carrier family 25	transport
BF01037B2B06.f1	0.649822	NA
BF01037B2E05.f1	0.463385	deltex CG3929	Notch signaling pathway, nervous system development
BF01038A1G04.f1	5.16181	NA
BF01038B1E11.f1	1.40208	NA
BF01039A2H01.f1	0.513878	Similar to Drosophila CG7757	nuclear mRNA splicing, via spliceosome
BF01039B2D06.f1	0.619214	Bem46-like protein	NA
BF01039B2F01.f1	0.673836	allatostatin receptor
BF01039B2F06.f1	2.65226	similar to Drosophila CG6083	NA
BF01039B2H11.f1	0.730308	similar to Drosophila CG6664	NA
BF01040A1E07.f1	0.621115	NA
BF01040A1H07.f1	1.32191	phosphatidylinositol 3-kinase regulatory subunit	insulin receptor signaling pathway, sitive regulation of growth
BF01040A2A09.f1	0.668508	phospholipid-transporting ATPase	cation transport, lipid transport
BF01040A2B04.f1	1.33992	Cyclin-dependent kinase 7	mitosis, protein amino acid phosphorylation
BF01040A2H09.f1	1.82749	microtubule-associated protein RP/EB family 3	mitotic spindle assembly, chromosome segregation
BF01041A1B12.f1	0.59945	CTP:phosphocholine cytidylyltransferase 2 CG18330	biosynthetic process, phospholipid metabolic process
BF01041B2A12.f1	0.681245	Suppressor of ref(2)P sterility CG4086	NA
BF01041B2E06.f1	0.758875	Similar to Drosophila CG7990	cell proliferation, signal transduction
BF01042A1B06.f1	0.435954	heparan sulfate 2-o-sulfotransferase	signal transduction, meiosis
BF01042A2E11.f1	0.544498	Similar to Drosophila CG30345	transport
BF01042B1E03.f1	0.711366	similar CG10283	NA
BF01042B1H11.f1	0.528407	NA
BF01042B2F07.f1	1.82268	NA
BF01042B2H04.f1	0.52167	RUN and TBC1 domain containing 2 isoform 2	intracellular protein transport
BF01043A1F03.f1	0.76574	lethal (2) essential for life, small heat shock protein 19.7	response to heat, response to stress
BF01043A2A08.f1	0.816714	Similar toDrosophila CG31663	NA
BF01043B1E06.f1	0.580955	sprinter CG6210	NA
BF01043B2C01.f1	0.544118	Neural-cadherin precursor	axon guidance, signal transduction
BF01043B2H11.f1	1.72781	NA
BF01044A2A12.f1	0.413505	similar to Drosophila CG5731	polysaccharide metabolic process
BF01044B1D09.f1	1.70022	NA
BF01045A1B04.f1	0.688807	NA
BF01045A2A10.f1	0.690959	Guanine nucleotide-binding protein subunit alpha	G-protein coupled receptor protein signaling pathway
BF01045A2B05.f1	1.22848	NA
BF01045A2H02.f1	0.326669	NA
BF01045B1C02.f1	0.688296	Protein phosphatase 2C	protein amino acid dephosphorylation
BF01045B1H06.f1	0.637694	tamas CG8987	DNA replication,cell cycle
BF01045B2A04.f1	1.14554	Myosin light chain	muscle contraction
BF01045B2E03.f1	0.639999	NA
BF01045B2G10.f1	1.33558	NA
BF01045B2H05.f1	0.574713	Ubiquitin conjugating enzyme 2	protein metabolic process
BF01046A1F06.f1	0.698927	NA
BF01046A2H10.f1	0.517915	mastermind CG8118	NA
BF01046B2E03.f1	0.620859	Arc-p34 CG10954	cell projection biogenesis, regulation of cell shape
BF01047A1A04.f1	1.79588	Similar to unknown Bombyx protein	NA
BF01047A2E10.f1	0.598942	NA
BF01047B1C07.f1	0.913463	NA
BF01047B2C08.f1	0.680821	Ankyrin	cytoskeletal anchoring, signal transduction
BF01047B2D01.f1	0.517448	doublesex	sex determination, sex differentiation
BF01047B2E04.f1	1.57342	similar to insulin receptor	NA
BF01047B2H05.f1	0.814699	NA
BF01048A1F10.f1	1.84243	NA
BF01048A2B07.f1	2.09509	NA
BF01048B1D05.f1	0.597007	NA
BF01048B2G02.f1	0.468128	NA
BF01048B2G05.f1	1.41256	Midasin (MIDAS-containing protein)	cell cycle,mitosis
BF01049A1A02.f1	0.532887	Selenoprotein O	NA
BF01049A1G04.f1	0.491888	Similar to Drosophila CG10344	NA
BF01049A2H07.f1	1.337	RNA polymerase transcriptional regulation mediator	regulation of transcription
BF01049B2E06.f1	0.657615	NA
BF01049B2H12.f1	0.565107	capa receptor CG14575 (or diapause hormong receptor)	G-protein coupled receptor protein signaling pathway
BF01050A1D12.f1	1.39861	NA
BF01050A2F07.f1	0.673011	Similar to Drosophila CG9890	cell proliferation
BF01050A2H12.f1	1.29607	Similar to Drosophila CG11876	pyruvate metabolic process
BF01050B1D07.f1	0.694185	chimerin (rho- gtpase-activating protein)	ectoderm development, nervous system development
BF01050B1E11.f1	0.667218	regulator of nonsense transcript 1	mRNA catabolic process, nonsense-mediated decay
BF01050B2D04.f1	2.28278	NA
BF01050B2H01.f1	1.22684	similar to Hybrid male rescue CG1619	NA
BF01051A1C03.f1	1.18628	NA
BF01051A2C10.f1	1.42584	NA
BF01051B2D09.f1	0.490232	NA
BF01051B2D12.f1	1.57507	NA
BF01051B2E04.f1	0.628228	NA
BF01052A1A01.f1	1.31871	phenylalanine-tRNA synthetase-like, beta subunit	NA
BF01052A2D02.f1	0.406759	NA
BF01052B1C08.f1	0.565318	potassium-dependent sodium/calcium exchanger	calcium ion transport
BF01052B2F04.f1	0.665542	Dipeptidyl aminopeptidase like protein 6	cell surface receptor linked signal transduction
BF01052B2F11.f1	2.67844	NA
BF01053A2C02.f1	0.622834	NA
BF01053B1D10.f1	0.551682	c-src tyrosine kinase	intracellular signaling cascade, negative regulation of growth
BF01053B1G05.f1	0.603411	Similar to Drosophila CG16791	NA
BF01054A2B09.f1	1.64974	Similar to Drosophila CG5045	NA
BF01054B1B02.f1	5.83413	NA
BF01055A1H01.f1	2.19075	NA
BF01055A2F10.f1	0.632108	abrupt CG4807	sex determination, transmission of nerve impulse
BF01055B2A06.f1	1.53204	NA
BF01055B2B03.f1	0.607995	Basigin CG31605	spermatid development
BF01055B2D11.f1	1.48102	PCNA-like DNA checkpoint protein Rad9	DNA repair
BF01056A1B01.f1	1.1814	Protein FAM100A	NA
BF01056A1B12.f1	0.512174	falafel CG9351	Rac protein signal transduction
BF01056A1F11.f1	0.622014	NA
BF01056A2A01.f1	2.45711	NA
BF01056A2A06.f1	2.7231	NA
BF01056B1E07.f1	1.36691	smg-7	mRNA catabolic process, nonsense-mediated decay
BF01057A1G09.f1	0.760113	NA
BF01057B1A04.f1	0.548131	NA
BF01057B1D07.f1	0.756771	protein kinase	NA
BF01057B2E10.f1	5.58511	NA
BF01058A2D07.f1	0.697994	Alkaline phosphatase	mesoderm development
BF01058B2F01.f1	1.74674	Similar to Drosophila CG13295	NA
BF01059A1B11.f1	1.36644	NA
BF01059A1G12.f1	4.75286	Similar to Drosophila CG15890	NA
BF01059A1H05.f1	0.405271	membrane-associated ring finger	NA
BF01059B1B08.f2	0.635349	Similar to Drosophila CG8873	NA
BF01059B1E07.f2	0.442737	NA
BF01059B2C07.f1	0.571472	sarcosine dehydrogenase	amino acid metabolic process
BF01059B2G03.f1	1.56982	NA
BF01059B2H08.f1	0.609568	Heterogeneous nuclear ribonucleoprotein	mRNA processing
BF01060A1H06.f1	0.552267	myoneurin	electron transport
BF01060A2A07.f1	0.564453	peroxisomal n1-acetyl-spermine/spermidine oxidase	electron transport
BF01060A2E07.f1	0.714309	Similar to Drosophila GA20412	JNK cascade
BF01060B1B02.f1	1.56137	NA
BF01060B2A07.f1	0.538964	NA
BF01060B2G03.f1	4.27888	NA
BF01060B2H01.f1	0.495962	NA
BF01061A1G03.f1	1.00338	Ribosomal protein L35A	translation
BF01061A2G05.f1	0.631508	Similar to unknown bombyx protein
BF01061B1C09.f1	1.50624	NA
BF01061B2B07.f2	1.3639	Actin 5C CG4027	cytokinesis
BF01062A1C08.f2	1.5643	Sorting nexin 12	intracellular protein transport
BF01062A2E03.f2	2.99272	NA
BF14.1035.C1.Contig1122	1.26056	NA
BF14.1037.C1.Contig1124	0.548213	1-acyl-sn-glycerol-3-phosphate acyltransferase	metabolic process
BF14.104.C1.Contig117	1.84472	NA
BF14.1047.C1.Contig1135	1.40914	NA
BF14.1065.C1.Contig1154	1.76562	Similar to Drosophila CG7940	cytoskeleton organization and biogenesis
BF14.1086.C1.Contig1174	0.720632	NA
BF14.11.C2.Contig13	0.790934	synaptotagmin	exocytosis, synaptic vesicle transport
BF14.1130.C1.Contig1218	0.780182	Solute carrier family 36	amino acid transport
BF14.1152.C1.Contig1241	0.747408	Heterogeneous nuclear ribonucleoprotein at 98DE	mRNA processing
BF14.117.C1.Contig131	0.778393	citatory amino acid transport 2	cation transport
BF14.1188.C1.Contig1279	0.601598	vrille	circadian rhythm, bristle morphogenesis
BF14.1207.C1.Contig1297	1.26372	NA
BF14.1218.C1.Contig1307	0.592071	soluble nsf attachment protein (snap)	cytokinesis, neurotransmitter secretion
BF14.126.C1.Contig143	1.2862	glutathione S-transferase 4	L-phenylalanine catabolic process, tyrosine catabolic process
BF14.127.C1.Contig144	0.514197	NA
BF14.130.C1.Contig147	0.546483	NA
BF14.1361.C2.Contig1448	1.26986	NA
BF14.1426.C1.Contig1508	0.687703	calcineurin A	protein amino acid dephosphorylation
BF14.1446.C1.Contig1528	1.47407	Chitinase domain containing 1	NA
BF14.1474.C1.Contig1555	1.57675	Similar to Drosophila CG9300	NA
BF14.1488.C1.Contig1570	0.629982	NA
BF14.1502.C3.Contig1588	0.680746	adaptin	receptor-mediated endocytosis, neurotransmitter secretion
BF14.1545.C1.Contig1630	0.634164	Similar to Drosophila CG1358	multicellular organismal development, transport
BF14.1579.C1.Contig1664	0.630224	AN1-type zinc finger protein 5	NA
BF14.1597.C1.Contig1680	0.644125	CDP diglyceride synthetase	CDP-diacylglycerol biosynthetic process
BF14.160.C1.Contig178	0.521464	Dopamine transporter	extracellular transport
BF14.1646.C1.Contig1732	0.639173	NA
BF14.1647.C1.Contig1733	0.647191	chemokine-like factor superfamily 4 isoform 1	NA
BF14.1670.C1.Contig1754	0.654065	Ras-related protein RAB2	intracellular protein transport
BF14.1691.C1.Contig1774	0.455755	Sorting nexin family member 27	intracellular signaling cascade
BF14.1695.C1.Contig1778	0.629817	Similar to Drosophila CG14646	NA
BF14.1711.C1.Contig1791	2.51475	Ribosomal protein L35	translation
BF14.175.C1.Contig195	1.60355	NA
BF14.1787.C1.Contig1858	6.08472	NA
BF14.1791.C1.Contig1862	0.713426	ribonuclease L inhibitor	NA
BF14.1805.C1.Contig1875	0.72488	Hexokinase A CG3001	glycolysis
BF14.1826.C1.Contig1896	2.50068	dolichyl-phosphate mannosyltransferase polypeptide 1	carbohydrate metabolic process
BF14.1869.C1.Contig1938	2.86304	NA
BF14.1871.C1.Contig1940	0.7954	Similar to Drosophila CG12948-PA	NA
BF14.1886.C1.Contig1953	0.729581	NA
BF14.1946.C1.Contig2012	0.778494	arsA arsenite transporter, ATP-binding, homolog 1	ion transport
BF14.1966.C1.Contig2033	0.737001	widerborst CG5643	intracellular signaling cascade
BF14.1987.C1.Contig2054	0.524665	mitochondrial phosphoenol pyruvate carboxykinase	gluconeogenesis
BF14.2023.C1.Contig2087	1.83639	NA
BF14.207.C1.Contig231	0.735345	Similar to Drosophila CG11859	protein amino acid phosphorylation
BF14.2075.C1.Contig2136	0.764476	sugar transporter	carbohydrate metabolic process
BF14.2080.C1.Contig2140	1.26142	eukaryotic translation initiation factor 3	translational initiation
BF14.2082.C1.Contig2142	2.36803	NA
BF14.2090.C1.Contig2148	1.33688	Similar to Drosophila CG30152	NA
BF14.2098.C1.Contig2156	0.342008	cytoplasmic basic protein	Notch signaling pathway, nervous system development
BF14.2131.C1.Contig2188	0.703047	Similar to Drosophila CG32206	NA
BF14.2141.C1.Contig2195	0.757541	Similar to Drosophila CG11377	NA
BF14.2189.C1.Contig2240	0.66563	NA
BF14.2193.C2.Contig2244	0.815182	ABC transporter expressed in trachea	lipid metabolic process
BF14.2197.C1.Contig2248	1.30488	signal sequence receptor	vesicle-mediated transport, protein targeting
BF14.2241.C1.Contig2291	0.641115	Hexokinase A CG3001	glycolysis
BF14.2252.C3.Contig2303	0.863563	Isocitrate dehydrogenase [NAD] subunit beta,	amino acid biosynthetic process
BF14.2254.C1.Contig2305	1.68835	NA
BF14.2255.C1.Contig2306	0.553779	veli CG7662	cell adhesion, transmission of nerve impulse
BF14.2269.C1.Contig2320	0.620767	voltage-dependent para-like sodium channel	male courtship behavior, sodium ion transport
BF14.2272.C1.Contig2323	0.646696	allatotropin
BF14.2277.C1.Contig2328	0.443629	NA
BF14.2277.C2.Contig2329	0.62301	NA
BF14.229.C1.Contig254	0.644372	regulator of g protein signaling	intracellular signaling cascade, proteolysis
BF14.2305.C1.Contig2351	0.521594	pasilla CG8144	nuclear mRNA splicing, via spliceosome
BF14.2334.C1.Contig2378	1.2382	NA
BF14.2353.C1.Contig2395	0.505854	Glucose dehydrogenase	glucose metabolic process
BF14.2378.C1.Contig2419	0.629913	NA
BF14.2411.C1.Contig2451	1.3335	NA
BF14.2416.C1.Contig2456	0.810314	ecdysteroid-phosphate phosphatase	NA
BF14.2431.C1.Contig2470	1.89061	NA
BF14.2435.C1.Contig2474	0.640286	nicotinic Acetylcholine Receptor alpha 96Ab	nerve-nerve synaptic transmission, cation transport
BF14.2444.C1.Contig2483	1.45861	NA
BF14.2454.C1.Contig2492	0.591644	similar to Drosophila CG32177	NA
BF14.2457.C1.Contig2495	0.691931	NA
BF14.2467.C1.Contig2505	2.39723	NA
BF14.2497.C1.Contig2532	0.59548	Similar to Drosophila CG5640	regulation of transcription from RNA polymerase II promoter
BF14.2523.C1.Contig2556	0.643077	Similar to Drosophila CG3558	NA
BF14.2560.C1.Contig2590	1.35986	Cell death regulator Aven	NA
BF14.2577.C1.Contig2604	0.535519	NA
BF14.258.C2.Contig287	3.44543	glutathione peroxidase	response to lipid hydroperoxide, steroid metabolic process
BF14.2620.C1.Contig2644	1.32629	SPFH domain protein 1	NA
BF14.2624.C1.Contig2648	1.13802	NA
BF14.2723.C1.Contig2741	0.703881	NA
BF14.2744.C1.Contig2762	1.32867	NA
BF14.2785.C1.Contig2800	0.668603	NA
BF14.2820.C1.Contig2831	1.57925	NA
BF14.2823.C1.Contig2833	0.55705	NA
BF14.2837.C1.Contig2846	0.661135	NA
BF14.2839.C1.Contig2847	0.525536	NA
BF14.2855.C1.Contig2862	0.746727	Similar to RUN domain containing 1	NA
BF14.2871.C1.Contig2877	1.55259	NA
BF14.2922.C1.Contig2925	0.829377	corkscrew CG3954, protein tyrosine phosphatase	R7 cell fate commitment, dorsal/ventral axis determination
BF14.2929.C1.Contig2932	1.35821	NA
BF14.2945.C1.Contig2949	0.595759	Ceramide glucosyltransferase	negative regulation of apoptosis
BF14.2953.C1.Contig2957	0.453476	Broad-complex core-protein isoform 6	NA
BF14.296.C1.Contig333	0.864456	NA
BF14.2970.C1.Contig2972	1.4183	windbeutel CG7225-PA	Toll signaling pathway, regulation of body size
BF14.298.C1.Contig334	1.23874	thymosin isoform 1	brain development, central nervous system remodeling (sensu Insecta)
BF14.2991.C1.Contig2991	0.576832	EH domain binding protein 1	cytoskeleton organization and biogenesis
BF14.3012.C1.Contig3011	0.644774	phosphatidylinositol 4-kinase type-II beta	phosphoinositide phosphorylation
BF14.3052.C1.Contig3049	0.664671	myelin proteolipid	transmission of nerve impulse
BF14.3057.C1.Contig3054	0.362196	similar to CG6958	glycolysis
BF14.3064.C1.Contig3061	0.579988	choline/ethanolaminephosp hotransferase	phospholipid biosynthetic process
BF14.3076.C1.Contig3071	0.51741	NA
BF14.3077.C1.Contig3072	0.742883	solute carrier family 2	monosaccharide transport
BF14.3103.C1.Contig3093	0.594725	Golgi-associated PDZ and coiled-coil motif-containing protein	signal transduction, transport
BF14.3111.C1.Contig3101	0.707596	Pancreatic lipase-related protein 2	lipid metabolic process
BF14.3115.C1.Contig3105	0.656277	nudix-type motif 1 isoform p22	NA
BF14.3167.C1.Contig3150	0.467737	similar to early estrogen-induced gene	NA
BF14.3221.C1.Contig3199	0.619293	Epidermal stripes and patches CG7005	sulfate transport
BF14.3230.C1.Contig3208	0.440002	NA
BF14.3239.C1.Contig3217	0.592802	NA
BF14.325.C2.Contig363	0.627369	polyubiquitin	ubiquitin cycle
BF14.3267.C1.Contig3243	0.527876	autocrine motility factor receptor	NA
BF14.3285.C1.Contig3260	0.64246	NA
BF14.3306.C1.Contig3279	0.586372	NTPase CG3059	nucleobase, nucleoside, nucleotide and nucleic acid metabolic process
BF14.331.C1.Contig369	0.641665	NA
BF14.3347.C1.Contig3316	0.583589	Methenyltetrahydrofolate synthetase domain containing	metabolic process
BF14.3363.C1.Contig3332	0.7008	spastin CG5977	locomotory behavior, regulation of synaptic plasticity
BF14.3379.C1.Contig3346	1.61974	NA
BF14.3384.C1.Contig3351	1.21574	Histone acetyltransferase tip60	chromatin assembly or disassembly
BF14.3391.C1.Contig3356	1.65192	NA
BF14.342.C1.Contig384	1.27451	Dpy-30-like protein	NA
BF14.3433.C1.Contig3397	0.635927	CDC42 small effector 2 like protein	NA
BF14.3435.C1.Contig3399	1.3108	NA
BF14.3454.C1.Contig3417	0.344093	NA
BF14.3504.C1.Contig3463	0.982228	Ribosomal protein S16	translation
BF14.3512.C1.Contig3471	0.652376	NA
BF14.374.C1.Contig418	0.57418	charybde CG7533	negative regulation of growth
BF14.394.C1.Contig442	0.728257	F-actin bundling protein	ectoderm development, nervous system development
BF14.434.C1.Contig492	0.763896	NA
BF14.440.C1.Contig498	0.32869	Multiple PDZ domain protein	apical protein localization, intercellular junction assembly
BF14.444.C1.Contig502	0.80099	NA
BF14.452.C1.Contig510	0.379241	NA
BF14.498.C1.Contig567	0.706529	will die slowly CG17437	cell proliferation
BF14.510.C1.Contig580	1.19956	MRG-binding protein	NA
BF14.514.C1.Contig584	0.606257	Wee1-like protein kinase	cell cycle
BF14.518.C1.Contig588	1.22693	proteasome alpha 3 subunit	ubiquitin-dependent protein catabolic process
BF14.524.C1.Contig594	1.35855	NA
BF14.559.C1.Contig634	0.784768	NA
BF14.563.C1.Contig639	1.25275	NA
BF14.583.C1.Contig660	1.41939	NA
BF14.59.C1.Contig69	0.712292	Translocase of outer membrane 40	anion transport
BF14.6.C1.Contig7	0.742069	ADP ribosylation factor 84F CG7435	G-protein coupled receptor protein signaling pathway
BF14.635.C1.Contig713	0.745587	NA
BF14.642.C1.Contig720	0.544904	Similar to Drosophila CG31140	lipid metabolic process, protein kinase C activation
BF14.644.C1.Contig726	1.99209	NA
BF14.653.C1.Contig735	0.831102	frayed CG7693	MAPKKK cascade, cell proliferation
BF14.683.C1.Contig763	0.744251	cytochrome P450	electron transport
BF14.721.C1.Contig802	0.338643	Platelet-activating factor acetylhydrolase IB subunit alpha	cell motility, mitosis, oogenesis (sensu Insecta)
BF14.724.C1.Contig805	0.636548	Hitcher protein	NA
BF14.750.C1.Contig835	0.7746	plexin A CG11081,	axon guidance, transmembrane receptor protein tyrosine kinase signaling pathway
BF14.755.C1.Contig840	0.760672	NA
BF14.817.C1.Contig901	1.33584	ribophorin I precursor	protein amino acid glycosylation
BF14.847.C1.Contig931	0.543414	NA
BF14.856.C1.Contig944	0.450776	NA
BF14.865.C1.Contig953	0.827023	NA
BF14.897.C1.Contig986	1.32182	radish CG4346, 30 kDa salivary protein	olfactory learning, lipid catabolic process
BF14.906.C1.Contig994	0.654231	GTP-binding protein alpha subunit	G-protein coupled receptor protein signaling pathway
BF14.908.C1.Contig996	0.689296	Similar to Drosophila CG10660
BF14.933.C1.Contig1021	1.64204	NA
BF14.942.C1.Contig1029	0.763259	U1 small nuclear ribonucleoprotein 70	nuclear mRNA splicing, via spliceosome
BF14.943.C2.Contig1031	0.739904	NA
BF14.953.C1.Contig1040	0.736574	Synapse-associated protein 47D CG8884	synaptic transmission
BF14.973.C1.Contig1059	0.521179	G protein alpha subunit go	G-protein coupled receptor protein signaling pathway
dpClock.AY364477	0.638286	Circadian gene Clock
dpJetlag	0.673552	Putative Jetlike protein
dpJHAMT	0.186248

## Sheet: Female
SEQ_ID	Average of Changes vs Summer	Annotation	Biological_Function
BF01010B1E03.f1	0.761761	NA
BF01010B2G05.f1	0.838251	NA
BF01011A1B08.f1	0.578394	NA
BF01012A1C12.f1	1.3882	NA
BF01012A1D08.f1	0.585867	Similar to Drosophila CG33547	intracellular protein transport, neurotransmitter secretion
BF01013B2C11.f1	0.730455	NA
BF01014B1B03.f1	1.67377	NA
BF01015A2A04.f1	1.44811	Imitation SWI CG8625	chromatin assembly or disassembly, transcription
BF01015B2F07.f1	0.564088	Hydroxymethylglutaryl-CoA synthase 1	acetyl-CoA metabolic process
BF01015B2G05.f1	1.74039	Similar to Drosophila CG33506	NA
BF01016A2F04.f1	0.851296	Similar to Drosophila CG31717	NA
BF01017A1H10.f1	0.720893	wd-repeat protein	regulation of transcription, DNA-dependent
BF01017A2B08.f1	1.19363	NA
BF01017B1A06.f1	0.755152	integrator complex subunit 6	cell adhesion
BF01017B2H10.f1	1.3574	similar to Drosophila CG1740-PA [Tribolium castane	intracellular protein transport
BF01020A2B05.f1	2.65267	prophenoloxidase-2s	metabolic process
BF01020A2D11.f1	1.86579	NA
BF01020A2G01.f1	0.613683	NA
BF01020B1H07.f1	0.633385	NA
BF01021A2B08.f1	0.729557	NA
BF01021B1F06.f1	0.598586	dopamine beta-hydroxylase	behanviral response to ethanol, memory
BF01021B2C06.f1	3.70903	Osiris, putative	NA
BF01022A1F07.f1	0.631569	NA
BF01022A2A10.f1	0.629092	NA
BF01023A1B10.f1	0.658635	pantothenate kinase	meiosis, mitosis
BF01024A1E08.f1	1.64667	NA
BF01024A1G08.f1	1.47056	Similar to Drosophila CG32687	signal transduction, protein metabolic process
BF01024A2G11.f1	1.76517	NA
BF01024B2C06.f1	0.722127	Similar to Drosophila CG7766	glycogen metabolic process
BF01025A2D07.f1	1.54784	ubiquitin conjugating enzyme-like protein	protein metabolic process
BF01025B1C06.f1	0.334707	Cytochrome p450	steroid metabolic process
BF01025B1D02.f1	1.15323	Cyclophilin 1 CG9916	protein targeting, protein folding
BF01025B2F04.f1	1.45441	Similar to Drosophila CG14881	NA
BF01027B1H11.f1	1.35456	NA
BF01027B2D04.f1	0.598737	inhibitor of growth family	apoptosis, cell cycle
BF01029A1C06.f1	0.759565	NA
BF01029B1H08.f1	0.723075	Aut1 CG6877	autophagy
BF01029B2H01.f1	0.616749	NA
BF01030A1D06.f1	1.84135	tetracycline resistance CG5760	oogenesis (sensu Insecta), transport
BF01030A2F03.f1	0.557756	Similar to Drosophila CG8291	ion transport, neurotransmitter transport
BF01031A1E10.f1	1.33614	G-protein coupled receptor 143	NA
BF01031A2B05.f1	1.28011	similar to Drosophila CG13887	apoptosis, intracellular protein transport
BF01032B2E10.f1	1.62872	guanylate kinase	purine base metabolic process
BF01033A2E09.f1	1.77365	prophenol oxidase activating enzyme precursor	defense response
BF01033B2D10.f1	1.8735	similar to Drosophila CG10068	apoptosis
BF01034B1F07.f1	0.652099	NA
BF01037A2G10.f1	1.41653	transforming acidic coiled-coil protein CG9765	mitosis, protein localization
BF01037B2H06.f1	0.761807	similar to lethal (3) 73Ah CG4195	nucleobase, nucleoside, nucleotide and nucleic acid metabolic process
BF01038A2F09.f1	1.63633	NA
BF01038A2G09.f1	1.59237	Actin, cytoplasmic A3a	cytokinesis
BF01039B1E08.f1	0.80787	NA
BF01039B2D06.f1	0.60679	Bem46-like protein
BF01040B1G05.f1	0.675708	Similar to Drosphila CG5508	phospholipid biosynthetic process
BF01041A1G11.f1	1.25967	Similar to Heat Shock Protein 8	response to heat, response to stress
BF01041A2H12.f1	0.63738	HPS CG12855	NA
BF01041B2D04.f1	0.525849	NA
BF01042A2B02.f1	1.39875	similar to UV excision repair protein	nucleotide-excision repair
BF01043A2B11.f1	0.677686	NA
BF01043A2D09.f1	0.546708	Similar to Drosophila CG33521	NA
BF01043A2G03.f1	1.35814	ELMO domain-containing protein	apoptosis, cytokinesis
BF01044A1F09.f1	0.728326	soluble alkaline phosphatase	metabolic process
BF01044A2G09.f1	0.651833	tho2 CG31671	mRNA export from nucleus
BF01044B2F08.f1	1.785	NA
BF01044B2G06.f1	0.552439	NA
BF01045A1B11.f1	0.636303	NA
BF01045A2B05.f1	1.32732	similar to beta-tubulin cofactor C	NA
BF01047A1C12.f1	1.66024	aurora CG3068	mitosis, intracellular signaling cascade
BF01048A1B09.f1	1.38749	similar to Drosophila CG11190-PA	attachment of GPI anchor to protein
BF01048A1C06.f1	0.377639	NA
BF01048A2F08.f1	0.600206	NA
BF01049B2H12.f1	0.573312	capa receptor CG14575	G-protein coupled receptor protein signaling pathway
BF01050A1H08.f1	0.659895	NA
BF01050B1E12.f1	1.29053	glutaredoxin	cell redox homeostasis, sulfur metabolic process
BF01051A1B06.f1	0.579675	NA
BF01051B1F12.f1	0.384959	NA
BF01051B2A06.f1	0.680379	Similar to Drosophila CG30426	NA
BF01051B2D12.f1	1.30214	NA
BF01053A1E06.f1	0.608554	Similar to Drosophila CG12030	galactose metabolic process
BF01053B1C04.f1	1.39943	NA
BF01054A1C04.f1	0.563186	Similar to CG3209	metabolic process
BF01054A2B09.f1	1.23193	Similar to Drosophila CG5045	NA
BF01054A2D02.f1	1.4095	Protein KIAA1279	NA
BF01054B2B05.f1	0.706468	Similar to CG30089	NA
BF01055A2F10.f1	0.690371	abrupt CG4807	axon choice point recognition, sex determination
BF01055B1D04.f1	0.764077	phosphofructokinase	glycolysis
BF01056A2B02.f1	0.564304	NA
BF01056B2C06.f1	0.77453	NA
BF01058B2F01.f1	1.33269	Similar to Drosophila CG13295	NA
BF01059A1B08.f1	1.68202	vacuolar protein sorting (vps33)	lysosomal transport
BF01059A1H05.f1	0.511105	membrane-associated ring finger (C3HC4) 6	NA
BF01059A2C10.f1	1.45746	ribokinase	D-ribose metabolic process
BF01059A2F07.f1	1.28967	similar to coated vesicle membrane protein	intracellular protein transport
BF01060A1H06.f1	0.590941	myoneurin	electron transport
BF01060A2A07.f1	0.684993	peroxisomal n1-acetyl-spermine/spermidine oxidase	electron transport
BF01060B1H02.f1	1.4017	alcohol dehydrogenase	NA
BF01061A2D08.f1	0.629898	NA
BF01061A2H09.f1	0.492653	NA
BF01061B1G07.f1	0.506202	membrane-associated ring finger 6	NA
BF01061B2H01.f2	0.609518	tomosyn	neurotransmitter secretion
BF01062A1C08.f2	1.4292	Sorting nexin 12	intracellular signaling cascade
BF14.1001.C1.Contig1087	1.86199	Multi drug resistance 50 CG8523	extracellular transport, response to toxin
BF14.1013.C1.Contig1100	0.859462	tyrosine 3-monooxygenase protein zeta polypeptide	Ras protein signal transduction, learning and/or memory
BF14.1016.C1.Contig1103	0.887411	Similar to Drosophila CG14629	NA
BF14.1063.C1.Contig1151	0.674864	charlatan CG11798	nervous system development, sensory organ development
BF14.1063.C3.Contig1153	0.720611	NA
BF14.1065.C1.Contig1154	1.48229	similar to Drosophila CG7940	cytoskeleton organization and biogenesis
BF14.1137.C1.Contig1224	0.679221	NA
BF14.1171.C1.Contig1259	1.3509	Helicase at 25E CG7269	nuclear mRNA splicing, via spliceosome
BF14.1188.C1.Contig1279	0.594753	vrille	circadian rhythm, bristle morphogenesis
BF14.1266.C1.Contig1351	0.673903	Syt7 CG2381	neurotransmitter secretion
BF14.1301.C1.Contig1388	0.744982	Similar to Drosophila CG3279	intracellular protein transport
BF14.1364.C1.Contig1451	0.766411	Similar to Drosophila CG10508	NA
BF14.1440.C1.Contig1521	1.21296	NA
BF14.1459.C1.Contig1541	0.563027	Caseinolytic peptidase B	NA
BF14.1472.C1.Contig1553	1.4097	NA
BF14.1474.C1.Contig1555	1.27448	Similar to Drosophila CG9300	NA
BF14.1481.C1.Contig1562	1.54812	Similar to Drosophila CG8258	protein folding
BF14.1504.C1.Contig1590	1.39336	Similar to Drosophila CG33123	response to oxidative stress
BF14.1519.C1.Contig1604	1.3023	Similar to Drosophila CG6890	cell adhesion
BF14.1527.C1.Contig1612	0.764494	nicotinic acetylcholine receptor alpha-3 subunit	cation transport, nerve-nerve synaptic transmission
BF14.1579.C1.Contig1664	0.736551	Similar to Drosophila CG33936	NA
BF14.1597.C1.Contig1680	0.620412	CDP diglyceride synthetase CG7962	CDP-diacylglycerol biosynthetic process, phototransduction
BF14.1646.C1.Contig1732	0.635362	NA
BF14.166.C1.Contig186	1.14244	TPA: Mod(mdg4)-heS00531	chromatin assembly or disassembly, apoptosis
BF14.1701.C1.Contig1783	0.830091	NA
BF14.1718.C1.Contig1799	0.680458	similar to actin-related protein 10	cytoskeleton organization and biogenesis
BF14.1760.C1.Contig1835	1.15841	proteasome beta-subunit	ubiquitin-dependent protein catabolic process
BF14.1792.C1.Contig1863	0.725997	similar to Microspherule protein 1	NA
BF14.1897.C1.Contig1966	1.37302	NA
BF14.1958.C1.Contig2024	1.287	NA
BF14.2023.C1.Contig2087	1.38462	NA
BF14.2054.C1.Contig2116	1.36143	NA
BF14.2080.C1.Contig2140	1.49184	eukaryotic translation initiation factor 3 subunit	translational initiation
BF14.2132.C1.Contig2189	0.809531	Similar to Drosophila CG5037	coenzyme metabolic process
BF14.2182.C1.Contig2234	1.76206	catalase	aging, determination of adult life span
BF14.2276.C1.Contig2327	1.48113	similar to Drosophila CG9451	phosphate metabolic process
BF14.2277.C1.Contig2328	0.598207	NA
BF14.229.C1.Contig254	0.63407	regulator of g protein signaling	regulation of G-protein coupled receptor protein signaling pathway
BF14.2299.C1.Contig2346	0.550148	Chromator CG10712	chromatin assembly or disassembly
BF14.2305.C2.Contig2352	0.633623	pasilla CG8144	nuclear mRNA splicing, via spliceosome
BF14.2321.C1.Contig2367	0.697827	Similar to Drosophila CG4901	U2-dependent spliceosome disassembly
BF14.234.C1.Contig261	0.651579	Similar to Drosophila CG10955	nucleobase, nucleoside, nucleotide and nucleic acid metabolic process
BF14.2375.C1.Contig2416	1.26442	REG CG1591	proteolysis
BF14.2431.C1.Contig2470	1.74701	NA
BF14.2447.C1.Contig2486	1.34817	Lipid storage droplet-2 CG9057	sequestering of lipid
BF14.2457.C1.Contig2495	0.71139	NA
BF14.2463.C1.Contig2501	1.40219	Adenylate kinase-2 CG3140	ADP biosynthetic process
BF14.25.C1.Contig28	0.745479	Similar to Drosophila CG17726	NA
BF14.2555.C1.Contig2585	0.67707	Similar to Drosophila CG10277	NA
BF14.2574.C1.Contig2601	0.668213	Similar to Drosophila CG10362	intracellular signaling cascade
BF14.2624.C1.Contig2648	1.31989	NA
BF14.2642.C1.Contig2664	1.27508	Similar to Drosophila CG12314	NA
BF14.2683.C1.Contig2706	1.84044	aldose-1-epimerase	galactose metabolic process
BF14.2727.C1.Contig2744	1.35412	Similar to Drosophila CG10733	intracellular protein transport
BF14.2796.C1.Contig2811	1.12989	NA
BF14.2820.C1.Contig2831	1.57819	NA
BF14.2827.C1.Contig2837	0.737168	Similar to Drosophila CG10669	cell proliferation
BF14.290.C1.Contig324	1.39498	Dipeptidyl aminopeptidase III CG7415	proteolysis
BF14.2930.C1.Contig2934	1.24357	Similar to Drosophial CG13994	NA
BF14.2956.C1.Contig2960	0.658724	NA
BF14.3004.C1.Contig3003	1.55242	Thiolase CG4581	fatty acid beta-oxidation
BF14.3039.C1.Contig3036	0.72392	NA
BF14.3042.C1.Contig3039	0.581797	NA
BF14.3063.C1.Contig3060	1.60844	putative odorant-degrading enzyme	NA
BF14.3069.C1.Contig3064	1.49613	nedd8-conjugating enzyme nce2	protein metabolic process
BF14.3079.C1.Contig3074	1.37466	Peroxiredoxin-4 (Prx-IV)	apoptosis
BF14.3101.C1.Contig3090	0.678293	Similar to Drosophila CG15073	nucleobase, nucleoside, nucleotide and nucleic acid metabolic process
BF14.3125.C1.Contig3114	0.573279	NA
BF14.3149.C1.Contig3137	0.654783	Similar to Drosophila CG3726	sex determination
BF14.3170.C1.Contig3153	1.24224	NIPSNAP protein	NA
BF14.3212.C1.Contig3193	1.29063	Imitation SWI CG8625	chromatin assembly or disassembly, transcription
BF14.3230.C1.Contig3208	0.553092	NA
BF14.3261.C1.Contig3237	1.43039	ccr4-associated factor	negative regulation of transcription
BF14.3281.C1.Contig3256	0.788612	Zinc finger protein 84	cell proliferation
BF14.3342.C1.Contig3310	1.2025	p23-like protein	NA
BF14.3347.C1.Contig3316	0.644106	Similar to Drosophila CG14648	metabolic process
BF14.3411.C1.Contig3375	1.36404	acyl-coa dehydrogenase	acyl-CoA metabolic process
BF14.3439.C1.Contig3403	0.638445	Similar to Drosophila CG5732	NA
BF14.3505.C1.Contig3464	0.81595	Similar to Drosophila CG15012	NA
BF14.387.C3.Contig435	0.739458	Similar to Drosophila CG5036	regulation of G-protein coupled receptor protein signaling pathway
BF14.44.C1.Contig51	0.632333	NA
BF14.440.C1.Contig498	0.464006	Patj CG12021	apical protein localization, intercellular junction assembly
BF14.443.C1.Contig501	1.82657	Similar to Drosophila CG8249	carbohydrate metabolic process, carbohydrate transport
BF14.444.C1.Contig502	0.789107	NA
BF14.455.C1.Contig513	1.19627	NA
BF14.48.C1.Contig54	1.17072	Similar to Drosophila CG12203	electron transport
BF14.498.C1.Contig567	0.761146	will die slowly	cell proliferation
BF14.515.C1.Contig585	1.27761	nonclathrin coat protein gamma1-COP	cytokinesis
BF14.525.C1.Contig596	1.19782	dimethyladenosine transferase	rRNA metabolic process
BF14.568.C1.Contig645	2.1483	NA
BF14.587.C1.Contig663	1.15541	NA
BF14.597.C1.Contig673	1.41337	Similar to Drosophila CG1129	biosynthetic process, carbohydrate metabolic process
BF14.607.C1.Contig684	2.92993	annexin isoform 1	endocytosis, exocytosis, intracellular protein transport
BF14.629.C1.Contig707	0.658059	Ca[2+]-channel-protein-beta-subunit CG6320	calcium ion transport
BF14.641.C1.Contig719	1.89242	Similar to Drosophila CG4670	protein modification
BF14.642.C1.Contig720	0.583806	Similar to Drosophila CG31140	lipid metabolic process
BF14.653.C1.Contig735	0.913366	frayed CG7693	MAPKKK cascade, cell proliferation
BF14.660.C1.Contig741	0.579271	Chip CG3924	axon guidance, nervous system development
BF14.68.C2.Contig78	4.6793	juvenile hormone epoxide hydrolase	juvenile hormone catabolic process
BF14.694.C1.Contig774	1.64166	NA
BF14.711.C1.Contig793	0.870118	NA
BF14.729.C4.Contig813	0.742465	Similar to Drosophila CG5554	protein folding, sulfur metabolic process
BF14.791.C1.Contig876	0.761442	NA
BF14.860.C1.Contig948	0.646327	NA
BF14.872.C1.Contig962	1.5881	NA
BF14.881.C1.Contig971	1.37301	Similar to Drosophila CG16787	NA
BF14.886.C1.Contig976	0.711877	Similar to Drosophila CG4660	NA
BF14.916.C1.Contig1005	1.3167	heat shock cognate 70	protein folding, response to heat
BF14.953.C1.Contig1040	0.770207	Synapse-associated protein 47kD CG8884	synaptic transmission
BF14.990.C1.Contig1076	1.50083	enoyl-CoA hydratase precursor 1	fatty acid beta-oxidation
dpVrille.AY576272	0.648514	Vrille	Circadian rhythm
