# Supplementary material for: Defining behavioral and molecular differences between summer and migratory monarch butterflies
Source: BMC Biol. 2009 Mar 31;7:14. doi: 10.1186/1741-7007-7-14 (PMC2681450; doi:10.1186/1741-7007-7-14)
Supplement: Additional file 2 — Sex-specific juvenile hormone-regulated genes. [file 1741-7007-7-14-S2.xls]

## Sheet: Male
SEQ_ID	Average of Changes vs Summer	Annotation	Biological_Function
BF01001X1H10.f1	1.458	NA
BF01002X1D07.f1	1.813	NA
BF01003X1C11.f1	1.196	NA
BF01003X1H03.f1	1.464	glutathione S-transferase 4	L-phenylalanine catabolic process, tyrosine catabolic process
BF01005A1B05.f1	0.791139	NA
BF01005A2A09.f1	1.891	NA
BF01005A2D09.f1	0.455166	Na pump alpha subunit	cation transport, determination of adult life span
BF01005A2E11.f1	0.591017	LP19469p	protein targeting
BF01005B1B09.f1	1.273	NA
BF01006X1A04.f1	0.659196	fas-associated protein	NA?
BF01009A1H01.f1	1.295	transmembrane emp24 protein transport	intracellular protein transport
BF01009B1G11.f1	0.70028	unknown protein	NA?
BF01010A1B11.f1	0.677048	DNA-damage inducible protein	protein modification, proteolysis
BF01011A1C07.f1	0.732064	NA
BF01011A2D09.f1	0.708717	NA
BF01011B1H10.f1	1.248	activating signal cointegrator 1	regulation of transcription
BF01011B2C07.f1	1.982	NA
BF01011B2D07.f1	0.611247	NA
BF01011B2H05.f1	1.346	WD repeat domain 61	NA?
BF01012A1B06.f1	0.484496	GA18277-PA	NA?
BF01012A1D02.f1	0.600601	NA
BF01012A1F03.f1	0.71736	CG31708-PA, isoform A	cell adhesion, cell-cell communication, signal transduction
BF01012B2A03.f1	0.578369	NA
BF01013A1F12.f1	0.710227	CG4452-PA, isoform A	NA?
BF01013A1G04.f1	1.186	synaptotagmin, putative	synaptic vesicle docking, synaptic vesicle fusion
BF01013A2C03.f1	1.286	ribosomal protein 5	translation
BF01014B1B02.f1	1.215	CG4495-PA	NA?
BF01015A1D11.f1	0.701262	NA
BF01015A1H04.f1	0.535906	Hydroxymethylglutaryl-CoA synthase	acetyl-CoA metabolic process, cholesterol metabolic process
BF01015B2F07.f1	0.318066	Hydroxymethylglutaryl-CoA synthase	acetyl-CoA metabolic process, cholesterol metabolic process
BF01016A1A07.f1	1.289	NA
BF01016A2C06.f1	0.725689	elbow B CG4220-PC,	open tracheal system development
BF01016B1F07.f1	0.70028	similar to zinc finger protein 484	NA?
BF01017A1C09.f1	0.635728	NA
BF01017B1G06.f1	0.693001	NA
BF01018A1C12.f1	1.377	unc-50-like protein	NA?
BF01018A1E03.f1	1.728	NA
BF01018A1E08.f1	0.669792	NA
BF01018A2A01.f1	0.636943	sarco(endo)plasmic reticulum-type calcium ATPase	calcium ion transport, neuromuscular synaptic transmission
BF01018A2A07.f1	0.760456	NA
BF01018A2F06.f1	1.58	NA
BF01018A2G08.f1	1.701	carboxylesterase	NA?
BF01019A1E12.f1	1.5	Sc2 CG10849-PA	NA?
BF01019B2C07.f1	1.802	NA
BF01020A1H06.f1	0.587544	GA16736-PA [Drosophila	MAPKKK cascade
BF01020A2B02.f1	0.705716	CG33670-PA [Drosophila	NA?
BF01020A2B05.f1	0.205888	prophenoloxidase-2s	defense response, metabolic process, transport
BF01020B2C09.f1	1.197	Mannosidase, beta A,	carbohydrate metabolic process, protein amino acid glycosylation
BF01020B2D03.f1	1.792	NA
BF01021A2H08.f1	0.692521	Plasma membrane calcium-transport	calcium ion transport, metabolic process
BF01021B1C11.f1	0.177841	CG30427-PA, isoform A	NA?
BF01021B2B10.f1	0.811688	NA
BF01022A1B02.f1	0.583431	Atrial natriuretic peptide receptor	G-protein coupled receptor protein signaling pathway, visual preception
BF01022A1D04.f1	1.324	mitochondrial matrix protein 32	defense response to bacterium
BF01022A1D12.f1	0.892061	BTB/POZ domain containing protein	nucleobase, nucleoside, nucleotide and nucleic acid metabolic process
BF01022A1H07.f1	1.257	GA10990-PA [Drosophila	NA?
BF01022A2A10.f1	0.738552	NA
BF01022A2E11.f1	1.604	NA
BF01022A2F07.f1	1.268	NA
BF01022B1C02.f1	0.401445	CG9104-PA isoform 1 (tumor suppressor candidate 4	NA?
BF01022B1C03.f1	3.004	NA
BF01023A1B10.f1	0.608643	pantothenate kinase	chromosome segregation, mitosis, meiosis, spermatogenesis
BF01023A1F04.f1	2.33	calpain, small subunit 1	NA?
BF01023B2B09.f1	0.692042	NA
BF01024A1F09.f1	0.733138	CG32206-PB, isoform B	NA?
BF01024A2A10.f1	1.443	WD repeat protein 46 (WD	NA?
BF01024A2G01.f1	1.328	63 kDa chaperonin,	protein folding, response to heat, response to stress
BF01024B1E03.f1	0.809061	NA
BF01025A1D12.f1	1.515	NA
BF01025A1H08.f1	2.624	NA
BF01025A2A12.f1	1.847	NA
BF01025A2H01.f1	0.764526	NA
BF01025B1D02.f1	1.189	cyclophilin-like protein	autophagic cell death, defense response
BF01025B2E05.f1	1.831	NA
BF01026A1B02.f1	0.698812	cAMP-dependent protein kinase	learning, memory, oogenesis, rhythmic behavior
BF01026A1E10.f1	0.668896	conserved membrane protein	cytokinesis
BF01026B1B11.f1	0.664011	CG6921-PA, isoform A	fatty acid metabolic process
BF01026B2E11.f1	2.043	NA
BF01027A1H06.f1	0.545256	conserved hypothetical protein	NA?
BF01027A2F05.f1	1.587	CG18572-PA, isoform A	de novo' pyrimidine base biosynthetic process, amino acid biosynthetic process
BF01027B2C03.f1	0.765697	conserved hypothetical protein	NA?
BF01027B2H11.f1	0.676133	NA
BF01028A1A05.f1	1.387	50kDa lectin [Bombyx	?
BF01028A1A06.f1	0.870322	purine nucleoside phosphorylase	purine base metabolic process
BF01028A1A09.f1	1.362	GA19154-PA [Drosophila	cell adhesion, transmission of nerve impulse
BF01029A2C12.f1	0.419463	cytochrome P450 [Spodopte	electron transport, steroid biosynthetic process
BF01029B1A07.f1	0.818331	NA
BF01029B1D07.f1	0.68918	NA
BF01029B1H09.f1	1.254	NA
BF01029B2D03.f1	0.628536	NA
BF01030A2A02.f1	0.559597	schizo CG32434-PC?	central nervous system development, exocytosis
BF01030A2D11.f1	0.826446	CG1134-PA [Drosophila	NA?
BF01030B1E03.f1	2.325	similar to CG8745-PA [Drosophila	amino acid metabolic process
BF01030B2G02.f1	0.0519534	JHAMT
BF01031A2A06.f1	0.551268	modulator of activity of ETS	sensory organ development, regulation of epidermal growth factor receptor signaling pathway
BF01031B1B02.f1	1.577	MGC131208 protein [Xenopus	defense response, protein targeting, signal transduction
BF01032A2D02.f1	0.638978	CG4797-PB, isoform B	carbohydrate metabolic process, carbohydrate transport
BF01032A2G08.f1	1.132	abnormal wing disc-like protein	epithelial cell migration, open tracheal system, mitosis
BF01032B2B01.f1	0.829876	calcineurin A [Bombyx	protein amino acid dephosphorylation
BF01032B2D09.f1	0.0791578	Probable cytochrome P450	electron transport, steroid biosynthetic process
BF01033A1A02.f1	1.699	CG12021-PC, isoform C	cell surface receptor linked signal transduction, protein localization
BF01034B1E11.f1	0.801282	NA
BF01034B1H12.f1	0.704722	CG7852-PC, isoform C	NA?
BF01034B2B04.f1	1.674	NA
BF01036X1C01.f1	0.584795	NA
BF01036X1C02.f1	0.590319	macrophage erythroblast	NA?
BF01036X1D10.f1	0.62461	cactus CG5848-PD, isoform	calcium ion transport, mechanosensory behavior
BF01037A2B09.f1	0.662691	NA
BF01037B2C10.f1	1.169	elongation factor Ts	translational elongation
BF01037B2H04.f1	0.589623	similar to downstream of tyrosine kinase 7	NA?
BF01038A1A03.f1	0.807754	CG7841-PA [Drosophila	NA?
BF01038A1A12.f1	0.67659	NA
BF01038A1H06.f1	0.654879	CG31274-PA, isoform A	NA?
BF01038A2G03.f1	1.112	proteasome alpha 4 subunit	ATP-dependent proteolysis
BF01038B2F11.f1	0.796813	Discs large 1 tumor suppressor protein	nervous system development (too many functions to list)
BF01039A1A03.f1	0.636132	NA
BF01039B2D06.f1	0.705716	Bem46-like protein	NA?
BF01040A1A08.f1	0.642261	NA
BF01041A1G11.f1	1.221	Heat shock protein	protein folding, response to heat, response to stress
BF01041B2D04.f1	0.65703	NA
BF01042A2A04.f1	0.690131	NA
BF01042B2F07.f1	1.578	NA
BF01043A1F05.f1	2.161	NA
BF01043B1E06.f1	0.648929	sprinter CG6210-PB,	NA?
BF01043B1H05.f1	1.279	NA
BF01044A1E12.f1	0.539665	NA
BF01044A1F09.f1	0.750188	soluble alkaline phosphatase	mesoderm development, metabolic process,skeletal development
BF01044B1A02.f1	0.749064	CG5991-PC, isoform C	phospholipid biosynthetic process
BF01044B1F11.f1	1.145	H+ transporting ATP synthase subunit D	ATP synthesis coupled proton transport
BF01044B1H02.f1	0.87108	CG14536-PA, isoform A	NA?
BF01044B2A07.f1	0.652316	dpr8 CG32600-PA [Drosophi	NA?
BF01044B2G05.f1	1.278	CG14464-PA, isoform A	NA?
BF01045A2B09.f1	0.734754	sarco(endo)plasmic reticulum-type calcium ATPase	calcium ion transport, neuromuscular synaptic transmission
BF01045A2D11.f1	1.57	CG7338-PA [Drosophila	NA?
BF01045B2E03.f1	0.690608	NA
BF01047B1C07.f1	0.698812	NA
BF01048A2B07.f1	1.828	NA
BF01048B1D05.f1	0.668003	NA
BF01049A1G05.f1	1.887	rosy CG7642-PA, xanthine dehydrogenase	compound eye pigmentation, defense response
BF01049A2C12.f1	0.73046	sarco(endo)plasmic reticulum-type calcium ATPase	calcium ion transport, neuromuscular synaptic transmission
BF01049A2D12.f1	0.704225	Syt7 CG2381-PE, isoform E	neurotransmitter secretion, synaptic vesicle exocytosis
BF01049B1A08.f1	0.75188	NA
BF01050A1B05.f1	1.167	SD18375p [Drosophila	NA?
BF01050A2C03.f1	0.574713	NA
BF01050B1G12.f1	1.291	CG17508-PA [Drosophila	NA?
BF01050B2D04.f1	1.69	NA
BF01051B1F12.f1	0.336022	NA
BF01052A1G06.f1	1.201	CG3621-PA [Drosophila	mitochondrial electron transport, NADH to ubiquinone
BF01052A2B10.f1	1.281	CG32082-PA [Drosophila	signal transduction
BF01053B1D10.f1	0.643087	c-src tyrosine kinase	intracellular signaling cascade, negative regulation of growth
BF01053B2E02.f1	1.3	eIF2B-alpha protein	translational initiation
BF01054A1D06.f1	0.646831	NA
BF01054A2H12.f1	0.745712	Mre11 protein [Bombyx	G2/M transition DNA damage checkpoint, meiosis
BF01055A1A03.f1	1.495	CG7593-PA [Drosophila	NA?
BF01055A1B10.f1	1.177	CG15014-PA [Drosophila	NA?
BF01055B1D08.f1	0.65445	Equilibrative nucleoside transporter 1 CG11907-PB,	nucleobase, nucleoside, nucleotide and nucleic acid metabolic process
BF01056A1B12.f1	0.628931	falafel CG9351-PC,	ATP synthesis coupled proton transport, Rac protein signal transduction
BF01056A2A01.f1	1.965	NA
BF01056A2B09.f1	1.884	NA
BF01056A2F03.f1	0.728332	NA
BF01056B1B02.f1	2.221	NA
BF01056B1B08.f1	0.824402	ATPUP5; purine transporter (plant?)
BF01058B1B05.f1	1.177	ribosomal protein L27	translation
BF01058B1B06.f1	0.71736	CG12543-PA [Drosophila	NA?
BF01058B2H01.f1	1.382	Nnp-1 CG12396-PA [Drosoph	rRNA metabolic process, rRNA processing
BF01059A2F02.f1	0.604595	NA
BF01059B1B05.f2	1.38	mitochondrial ribosomal protein L44	RNA processing
BF01060A2C03.f1	0.617284	Enhancer of split mgamma protein	Notch signaling pathway, nervous system development
BF01060B1C08.f1	7.667	NA
BF01060B2H01.f1	0.591716	NA
BF01061A1G03.f1	1.144	ribosomal protein L35A	translation
BF01061B2E02.f2	0.803213	Synapsin CG3985-PD,	neurotransmitter secretion, synaptic vesicle exocytosis
BF01061B2F07.f2	1.953	NA
BF01062A2D05.f2	0.629723	3-hydroxy-3-methylglutaryl-coenzyme A reductase	cholesterol metabolic process, gonad development
BF01062A2E03.f2	2.362	NA
BF01062B2H08.f1	1.215	PAF acetylhydrolase 45 kDa subunit	NA?
BF14.1019.C1.Contig1106	0.69541	CG17912-PA [Drosophila	NA?
BF14.1190.C1.Contig1281	0.808407	CG2219-PA [Drosophila	cell surface receptor linked signal transduction
BF14.1218.C1.Contig1307	0.652742	soluble nsf attachment protein (snap)	intracellular protein transport, neurotransmitter secretion
BF14.1224.C1.Contig1313	1.239	CG8086-PD, isoform D	NA?
BF14.1234.C1.Contig1322	0.693001	CG31665-PB, isoform B	nervous system development, signal transduction
BF14.1239.C1.Contig1326	0.640615	sarco(endo)plasmic reticulum-type calcium ATPase	calcium ion transport, neuromuscular synaptic transmission
BF14.1242.C1.Contig1329	0.696379	NA
BF14.1316.C1.Contig1402	0.677048	beta 1,4-N-acetylgalactosaminyltransferase	adult locomotory behavior, polysaccharide metabolic process
BF14.1318.C1.Contig1404	1.138	CG1161-PA, isoform A	NA?
BF14.1368.C1.Contig1455	0.770416	NA
BF14.1370.C1.Contig1457	0.693481	Clipper CG3642-PA [Drosop	NA?
BF14.1396.C1.Contig1479	1.321	carboxylesterase [Bombyx	NA?
BF14.1459.C1.Contig1541	0.689655	Caseinolytic peptidase B	NA?
BF14.1481.C1.Contig1562	1.276	chaperonin containing TCP1	protein folding
BF14.1513.C1.Contig1599	0.691085	Cystinosin	L-cystine transport
BF14.1567.C1.Contig1652	0.819001	Ras-related protein Rab-18	MAPKKK cascade, regulation of transcription, DNA-dependent
BF14.158.C1.Contig173	1.147	poly A binding protein	histone mRNA 3'-end processing, synaptic transmission
BF14.1585.C1.Contig1669	1.3	CG15449-PA [Drosophila	NA?
BF14.1626.C1.Contig1711	0.771605	NA
BF14.1662.C1.Contig1746	0.693001	Sprouty-related protein with EVH-1 domain CG10155-	multicellular organismal development, regulation of signal transduction
BF14.1669.C1.Contig1753	1.304	NA
BF14.1695.C1.Contig1778	0.703235	CG14646-PA [Drosophila	NA?
BF14.176.C1.Contig196	1.33	H3 histone, family 3A	chromatin assembly or disassembly, nucleosome assembly
BF14.1761.C1.Contig1836	0.693963	NA
BF14.1762.C1.Contig1837	0.639795	NA
BF14.1899.C1.Contig1969	0.764526	NA
BF14.1920.C1.Contig1986	0.545256	CG17841-PA [Drosophila	NA?
BF14.1943.C1.Contig2010	0.65445	CG15628-PA [Drosophila	NA?
BF14.1952.C1.Contig2018	1.491	hairy cell leukemia protein	NA?
BF14.196.C1.Contig219	1.41	beta-tubulin [Bombyx
BF14.2026.C1.Contig2090	1.247	CG16721-PA [Drosophila	gametogenesis, spermatogenesis
BF14.2082.C1.Contig2142	1.84	NA
BF14.2108.C1.Contig2167	1.658	CG5451-PA [Drosophila	NA?
BF14.2152.C1.Contig2206	1.207	NA
BF14.2219.C1.Contig2268	1.408	WW domain binding protein 4	nuclear mRNA splicing, via spliceosome
BF14.2339.C1.Contig2383	0.774593	Zinc finger protein 84	antennal joint development, imaginal disc-derived wing vein morphogenesis
BF14.2354.C1.Contig2396	1.261	CG8520-PA [Drosophila	NA?
BF14.236.C1.Contig264	0.719942	neuroendocrine protein 7b2	neuropeptide signaling pathway, peptide hormone processing
BF14.2386.C1.Contig2427	1.245	lethal (2)	NA?
BF14.2414.C1.Contig2454	0.752445	CG5278-PA [Drosophila	fatty acid metabolic process, lipid metabolic process
BF14.2440.C1.Contig2479	0.729395	NA
BF14.2454.C1.Contig2492	0.62383	CG32177-PA [Drosophila	NA?
BF14.2463.C1.Contig2501	1.332	Adenylate kinase-2	ADP biosynthetic process, purine base metabolic process
BF14.2530.C1.Contig2562	0.691085	murine double minute 2	NA?
BF14.2569.C1.Contig2597	0.835422	NA
BF14.2580.C1.Contig2607	1.353	surfeit 5 [Bombyx	regulation of transcription from RNA polymerase II promoter
BF14.2586.C1.Contig2613	1.459	NA
BF14.259.C1.Contig288	1.333	phosphatidylethanolamine binding protein	signal transduction
BF14.2690.C1.Contig2713	0.574053	smallminded CG8571-PB,	intracellular protein transport, mitosis
BF14.2727.C1.Contig2744	1.27	LD30746p [Drosophila	intracellular protein transport
BF14.2811.C1.Contig2823	0.786782	isopentenyl-diphosphate delta isomerase	isoprenoid biosynthetic process
BF14.2927.C1.Contig2930	0.645578	myocyte enhancer factor-2	striated muscle development, mesoderm development
BF14.2970.C1.Contig2972	1.379	Protein windbeutel	Toll signaling pathway, regulation of body size, dorsal/ventral axis specification
BF14.2991.C1.Contig2991	0.671141	EH domain binding protein 1	cytoskeleton organization and biogenesis
BF14.3052.C1.Contig3049	0.738007	myelin proteolipid	cytoskeleton organization and biogenesis, transmission of nerve impulse
BF14.3070.C1.Contig3065	0.623053	NA
BF14.3102.C1.Contig3092	0.770416	NA
BF14.3324.C1.Contig3296	1.215	alpha-methylacyl-CoA racemasmase	fatty acid metabolic process
BF14.3333.C1.Contig3304	1.197	NA
BF14.3337.C1.Contig3306	0.677966	similar to glutamate receptor interacting protein 1	determination of muscle attachment site
BF14.3344.C1.Contig3312	0.615385	gustavus CG2944-PB,	dorsal appendage formation, intracellular signaling cascade
BF14.3504.C1.Contig3463	1.118	40S ribosomal protein	translation
BF14.3520.C1.Contig3478	1.099	ribosomal protein S2	translation
BF14.394.C1.Contig442	0.783085	F-actin bundling protein	cell motility, cytoskeleton organization and biogenesis
BF14.419.C2.Contig471	0.843882	NA
BF14.441.C1.Contig499	0.845309	CG7337-PB, isoform B	NA?
BF14.462.C1.Contig521	1.689	unknown protein
BF14.478.C1.Contig543	0.819672	CG4050-PB, isoform B	NA?
BF14.489.C1.Contig555	0.675219	CTP synthase (UTP--ammonia ligase)	pyrimidine base metabolic process
BF14.51.C2.Contig58	1.17	Annexin IX CG5730-PC,	lipid metabolic process
BF14.510.C1.Contig580	1.197	MRG-binding protein	NA?
BF14.514.C1.Contig584	0.711238	Wee1-like protein kinase	cell cycle, nuclear division
BF14.518.C1.Contig588	1.212	proteasome alpha 3	proteolysis
BF14.524.C1.Contig594	1.308	NA
BF14.539.C1.Contig611	0.707714	Adf-1 protein	learning and/or memory, long term memory
BF14.55.C1.Contig64	2.116	hemolin	axonogenesis, central complex development, mushroom body development
BF14.59.C1.Contig69	0.740192	Translocase of outer membrane 40	anion transport, protein targeting to mitochondrion
BF14.592.C1.Contig668	0.649773	NA
BF14.605.C1.Contig682	0.649351	chloride intracellular channel	determination of adult life span, response to oxidative stress
BF14.649.C1.Contig731	1.364	NA
BF14.721.C1.Contig802	0.446229	Lissencephaly-1 homolog	mitosis, oogenesis, mushroom body development
BF14.731.C1.Contig815	1.733	Copia protein (Gag-int-pol protein)	NA?
BF14.763.C1.Contig848	1.092	ribosomal protein L7	translation, proteolysis
BF14.798.C1.Contig883	0.737463	CG7378-PA [Drosophila	protein amino acid dephosphorylation
BF14.832.C1.Contig917	3.288	NA
BF14.848.C1.Contig935	1.387	NA
BF14.869.C2.Contig959	0.486381	huntingtin interacting protein	apoptotic program, endocytosis
BF14.876.C1.Contig966	1.217	NA
BF14.889.C1.Contig979	0.697837	septin	cytokinesis, mitosis
BF14.906.C1.Contig994	0.735835	G protein alpha49B	G-protein coupled receptor protein signaling pathway, sensory preception
BF14.932.C1.Contig1020	0.906618	ia2 CG31795-PB, isoform B	protein amino acid dephosphorylation
BF14.974.C1.Contig1061	0.680735	ring finger protein 5	nucleobase, nucleoside, nucleotide and nucleic acid metabolic process
BF14.990.C1.Contig1076	1.23	enoyl-CoA hydratase	fatty acid beta-oxidation
dpJHAMT	0.0413599	JHAMT

## Sheet: Female
SEQ_ID	Average of Changes vs Summer	Annotation	Biological_Function
BF01001X1A05.f1	1.194	receptor for activated protein kinase C	protein targeting, signal transduction
BF01002X1B02.f1	0.755858	metabotropic glutamate receptor B [Apis mellifera]	protein signaling, coupled to IP3 second messenger (phospholipase C activating)
BF01004X1A08.f1	0.598444	Pyridoxal phosphate phosphatase PHOSPHO2	NA?
BF01004X1G11.f1	1.238	CG9535-PB, isoform B, UDP-N-acetylhexosamine pyrophosphorylase	NA?
BF01009A1H09.f1	1.456	CG8086-PD, isoform D	NA?
BF01011A2A04.f1	0.598802	Ac3 CG1506-PB, isoform B	G-protein coupled receptor protein signaling pathway, cAMP biosynthetic process
BF01011A2G03.f1	0.757576	nitric oxide synthase	nervous system development, negative regulation of DNA replication
BF01011B2B09.f1	1.73	NA
BF01011B2D07.f1	0.561482	NA
BF01013B1D01.f1	0.728332	NA
BF01014A1G04.f1	0.798722	NA
BF01014B2D03.f1	1.385	lethal (1) G0469 CG32597?	NA?
BF01015A1G04.f1	0.642674	CG1749-PA [Drosophila	L-serine biosynthetic process, Mo-molybdopterin cofactor biosynthetic process
BF01015B2B01.f1	1.195	glyceraldehyde-3-phosphate dehydrogenase	glycolysis
BF01017A1E10.f1	0.796813	Receptor tyrosine-protein kinase	(too many to list)
BF01017A1F03.f1	0.394945	NA
BF01018B2D09.f1	1.968	GA21234-PA [Drosophila	NA?
BF01019B2F12.f1	0.720461	NA
BF01020A2D11.f1	1.779	NA
BF01021A1G09.f1	0.512821	NA
BF01021A2H08.f1	0.64433	CG2165-PC, isoform C	calcium ion transport
BF01021B1E03.f1	1.463	CG4287-PA [Drosophila	NA?
BF01021B2C06.f1	2.931	Osiris, putative [Aedes	NA?
BF01022B1A02.f1	1.473	CG8086-PD, isoform D	NA?
BF01025A1A08.f1	0.704722	U3 small nucleolar ribonucleoprotein protein imp4	rRNA metabolic process
BF01025B1C06.f1	0.266454	cytochrome P450 [Aedes	electron transport, steroid metabolic process
BF01026A2G05.f1	1.205	NA
BF01027A2F05.f1	1.747	similar to CG18572-PA, isoform A	amino acid biosynthetic process, 'de novo' pyrimidine base biosynthetic process
BF01027B1A12.f1	0.604595	Ca2+-dependent secretion activator	neurotransmitter secretion, synaptic vesicle exocytosis
BF01027B2C03.f1	0.726216	similar to unknown tribolium gene	NA?
BF01027B2G02.f1	0.615006	NA
BF01028A1A09.f1	1.504	GA19154-PA	cell adhesion, transmembrane receptor protein tyrosine phosphatase signaling pathway
BF01029A2C12.f1	0.485201	cytochrome P450	steroid biosynthetic process
BF01029A2F04.f1	1.377	NA
BF01030A2D07.f1	1.8	Glutathione S-transferase 1	defense response, oxygen and reactive oxygen species metabolic process
BF01030B1A01.f1	0.674764	endophilin a, putative	neurotransmitter secretion, regulation of synapse structure and activity
BF01031B1A08.f1	1.998	protein O-fucosyltransferase 1	nervous system development, regulation of Notch signaling pathway
BF01031B1B02.f1	1.347	inhibitor of kappa light polypeptide gene enhancer	cytokine and chemokine mediated signaling pathway
BF01033A1G08.f1	1.311	protein-O-fucosyltransferase 1	nervous system development, regulation of Notch signaling pathway
BF01034B1E11.f1	0.809061	NA
BF01037B2B06.f1	0.856164	NA
BF01038A2G01.f1	1.215	CG5044-PB, isoform B	fatty acid beta-oxidation
BF01039B2D06.f1	0.700771	Bem46-like protein	NA?
BF01041B2D07.f1	0.604595	fruitless CG14307-PF,	sex determination, mating behavior, sex discrimination
BF01041B2H08.f1	1.307	elongation factor 1 beta'	translational elongation
BF01044A1F09.f1	0.803213	soluble alkaline phosphatase	mesoderm development, metabolic process,skeletal development
BF01044B2A07.f1	0.684932	dpr8 CG32600-PA [Drosophi	NA?
BF01047A1F07.f1	0.702741	NA
BF01047A1H12.f1	1.197	NA
BF01047B2D01.f1	0.573394	BmDSX-M [Bombyx	sex differentiation (too many to list)
BF01049A1G05.f1	1.577	xanthine dehydrogenase	compound eye pigmentation, defense response
BF01049B2H12.f1	0.565291	capa receptor CG14575-PB, diapause hormone receptor-1	G-protein coupled receptor protein signaling pathway
BF01050B1G12.f1	1.279	conserved hypothetical protein	NA?
BF01050B2H06.f1	0.69979	phosphatidylinositol-binding clathrin assembly protein	NA?
BF01051B1F12.f1	0.292227	NA
BF01051B2G06.f1	1.219	zinc finger protein	NA?
BF01052A2H09.f1	1.71	NA
BF01052B1B09.f1	0.673854	NA
BF01057B1E03.f1	1.4	Xylosyltransferase 1	D-xylose metabolic process, glycolysis
BF01057B2B03.f1	0.622665	NA
BF01059A1G10.f1	0.253036	CG10407-PA [Drosophila	NA?
BF01059A2H07.f1	0.573723	CG10904-PA [Drosophila	NA?
BF01060A2A07.f1	0.759878	peroxisomal n1-acetyl-spermine/spermidine oxidase	electron transport
BF01060A2C03.f1	0.335796	Enhancer of split mgamma protein	Notch signaling pathway, cell proliferation
BF01061A1G03.f1	1.152	ribosomal protein L35A	translation
BF01061A2E07.f1	1.524	NA
BF01061B1F07.f1	1.14	Cyclin fold protein 1	NA?
BF01062A2D04.f2	2.522	serine protease 7	Toll signaling pathway,dorsal/ventral axis specification
BF14.1023.C1.Contig1111	0.747384	Timp-3, putative [Aedes	proteolysis
BF14.1047.C1.Contig1135	1.386	NA
BF14.1129.C1.Contig1217	1.416	pyrroline-5-carboxylate synthase	proline biosynthetic process
BF14.1224.C1.Contig1313	1.261	CG8086-PD, isoform D	NA?
BF14.1266.C1.Contig1351	0.677507	synaptotagmin VII	intracellular protein transport, neurotransmitter secretion
BF14.1300.C1.Contig1387	1.516	CG11417-PA [Drosophila	NA?
BF14.1355.C1.Contig1441	0.724638	CG15537-PA [Drosophila	NA?
BF14.1405.C1.Contig1488	1.243	enolase-phosphatase e-1	amino acid biosynthetic process
BF14.1438.C1.Contig1519	0.66357	CG31619-PC, isoform C	cell-cell adhesion, signal transduction
BF14.1469.C1.Contig1550	0.809717	CG15765-PA [Drosophila	NA?
BF14.1474.C1.Contig1555	1.292	CG9300-PA [Drosophila	NA?
BF14.158.C1.Contig173	1.219	poly A binding protein	histone mRNA 3'-end processing, synaptic transmission
BF14.1634.C1.Contig1719	0.549451	apolipophorin [Galleria	Wnt receptor signaling pathway, smoothened signaling pathway
BF14.1646.C1.Contig1732	0.628141	NA
BF14.1712.C1.Contig1792	0.843882	CG14778-PA [Drosophila	NA?
BF14.1817.C1.Contig1887	1.348	crystalin heat shock protein	NA?
BF14.1889.C1.Contig1957	1.235	nucleoplasmin isoform 1	nucleosome spacing
BF14.1952.C1.Contig2018	1.23	hairy cell leukemia protein 1	NA?
BF14.2043.C1.Contig2106	0.775194	NA
BF14.2182.C1.Contig2234	1.654	catalase [Bombyx	aging, determination of adult life span, response to oxidative stress
BF14.223.C1.Contig247	1.331	NA
BF14.2269.C1.Contig2320	0.791766	voltage-dependent para-like sodium channel [Aedes	sodium ion transport, male courtship?
BF14.232.C1.Contig259	1.178	translation elongation factor EF-1	translation
BF14.2386.C1.Contig2427	1.144	lethal (2)	NA?
BF14.2457.C1.Contig2495	0.775194	NA
BF14.2615.C1.Contig2640	1.482	CG8889-PB, isoform B	NA?
BF14.282.C1.Contig313	1.131	zinc finger protein	NA?
BF14.2855.C1.Contig2862	0.722543	CG3703-PA [Drosophila	NA?
BF14.2906.C1.Contig2910	0.709723	CG7628-PA [Drosophila	phosphate metabolic process, phosphate transport
BF14.298.C1.Contig334	1.207	thymosin isoform 1	central nervous system remodeling (sensu Insecta), brain development
BF14.3062.C1.Contig3059	1.309	60kDa Heat Shock Protein	protein folding, response to heat, response to stress
BF14.3230.C1.Contig3208	0.671141	NA
BF14.3305.C1.Contig3278	0.883392	tetraspanin 97e [Aedes	NA?
BF14.353.C1.Contig394	1.858	Reticulon-1	intracellular protein transport
BF14.376.C1.Contig421	0.691085	NA
BF14.453.C1.Contig511	1.207	ap endonuclease [Aedes	DNA repair
BF14.477.C1.Contig542	2.659	beta-ureidopropionase	nitrogen compound metabolic process, pyrimidine base metabolic process
BF14.478.C1.Contig543	0.750751	similar to CG4050-PB, isoform B	NA?
BF14.51.C2.Contig58	1.273	putative annexin IX-A	lipid metabolic process
BF14.55.C1.Contig64	5.586	hemolin	axonogenesis, central complex development
BF14.568.C1.Contig645	2.475	NA
BF14.569.C1.Contig646	0.677507	igloo CG18285-PA, isoform	NA?
BF14.576.C1.Contig653	0.892061	NA
BF14.611.C1.Contig689	1.19	90 kDa Heat Shock Protein	protein folding, regulation of circadian sleep/wake cycle, sleep
BF14.68.C1.Contig77	1.334	juvenile hormone epoxide hydrolyase	juvenile hormone catabolic process
BF14.687.C1.Contig768	0.740192	NA
BF14.990.C1.Contig1076	1.487	enoyl-CoA hydratase	fatty acid beta-oxidation
